# Supplementary material for: The Impact of the Oil Phase Selection on Physicochemical Properties, Long-Term Stability, In Vitro Performance and Injectability of Curcumin-Loaded PEGylated Nanoemulsions
Source: Pharmaceutics. 2022 Aug 10;14(8):1666. doi: 10.3390/pharmaceutics14081666 (PMC9415641; doi:10.3390/pharmaceutics14081666)
Supplement: Supplementary file 1 [file pharmaceutics-14-01666-s001.zip]

Archive with 1 entries (1 files):
- pharmaceutics-1815554-supplementary.pdf
